# Supplementary material for: Sub-ppb H2S Sensing with Screen-Printed Porous ZnO/SnO2 Nanocomposite
Source: Nanomaterials (Basel). 2024 Oct 29;14(21):1725. doi: 10.3390/nano14211725 (PMC11547621; doi:10.3390/nano14211725)
Supplement: Supplementary file 1 [file nanomaterials-14-01725-s001.zip]

Archive with 1 entries (1 files):
- nanomaterials-3262150-supplementary.pdf
